# Supplementary material for: Actinomycin Analogs from Soil-Derived Streptomyces sp. PSU-S4-23 with Activity Against MRSA
Source: Life (Basel). 2025 Dec 25;16(1):32. doi: 10.3390/life16010032 (PMC12843237; doi:10.3390/life16010032)
Supplement: Supplementary file 1 [file life-16-00032-s001.zip]

Archive with 1 entries (1 files):
- life-4019222-supplementary.pdf
